# Supplementary material for: SIRT3 Overexpression Ameliorates Asbestos-Induced Pulmonary Fibrosis, mt-DNA Damage, and Lung Fibrogenic Monocyte Recruitment
Source: Int J Mol Sci. 2021 Jun 25;22(13):6856. doi: 10.3390/ijms22136856 (PMC8268084; doi:10.3390/ijms22136856)
Supplement: Supplementary file 1 [file ijms-22-06856-s001.zip]

Archive with 1 entries (1 files):
- ijms-1190396-supplementary-checked.pdf
